# Supplementary material for: Increasing the efficiency of bacterial transcription simulations: When to exclude the genome without loss of accuracy
Source: BMC Bioinformatics. 2008 Sep 12;9:373. doi: 10.1186/1471-2105-9-373 (PMC2543029; doi:10.1186/1471-2105-9-373)
Supplement: Additional file 1 — Bionets files for the models. Files used to generate the stochastic simulations, using the Bionets stochastic simulation tool (required to read the files, and freely available from ). The ZIP file extracts to a directory containing files corresponding to the with-genome and no-genome versions of the model. [file 1471-2105-9-373-S1.zip]

Archive with 5 entries (4 files):
- BioNetS model - excluding genome.bnet
- __MACOSX/
- __MACOSX/._BioNetS model - excluding genome.bnet
- BioNetS model - including genome.bnet
- __MACOSX/._BioNetS model - including genome.bnet
