# Supplementary material for: Increasing the efficiency of bacterial transcription simulations: When to exclude the genome without loss of accuracy
Source: BMC Bioinformatics. 2008 Sep 12;9:373. doi: 10.1186/1471-2105-9-373 (PMC2543029; doi:10.1186/1471-2105-9-373)
Supplement: Additional file 1 — Bionets files for the models. Files used to generate the stochastic simulations, using the Bionets stochastic simulation tool (required to read the files, and freely available from ). The ZIP file extracts to a directory containing files corresponding to the with-genome and no-genome versions of the model. [file 1471-2105-9-373-S1.zip › BioNetS model - including genome.bnet]

<?xml version="1.0" encoding="UTF-8"?>
<!DOCTYPE plist PUBLIC "-//Apple Computer//DTD PLIST 1.0//EN" "http://www.apple.com/DTDs/PropertyList-1.0.dtd">
<plist version="1.0">
<dict>
	<key>CollectHistogramPairs</key>
	<string>NO</string>
	<key>Discrete</key>
	<array>
		<string>Rpoly</string>
		<string>Rpoly_operon_ns_1</string>
		<string>Rpoly_operon_ns_2</string>
		<string>Rpoly_operon_ns_3</string>
		<string>Rpoly_operon_ns_4</string>
		<string>Rpoly_operon_ns_5</string>
		<string>Rpoly_operon_ns_6</string>
		<string>Rpoly_operon_ns_7</string>
		<string>Rpoly_operon_s</string>
		<string>Rpoly_reporter</string>
		<string>closed_Rpoly_prom_ns</string>
		<string>closed_Rpoly_prom_reporter</string>
		<string>closed_Rpoly_prom_s</string>
		<string>deg_incom_mRNA_reporter</string>
		<string>deg_mRNA_reporter</string>
		<string>incom_mRNA_reporter</string>
		<string>mRNA</string>
		<string>mRNA_reporter</string>
		<string>mRNA_small</string>
		<string>open_Rpoly_prom_ns</string>
		<string>open_Rpoly_prom_reporter</string>
		<string>open_Rpoly_prom_s</string>
		<string>operon_ns</string>
		<string>operon_s</string>
		<string>plas</string>
		<string>stable_RNA</string>
		<string>v</string>
	</array>
	<key>Divide</key>
	<array>
		<string>Rpoly</string>
		<string>Rpoly_operon_ns_1</string>
		<string>Rpoly_operon_ns_2</string>
		<string>Rpoly_operon_ns_3</string>
		<string>Rpoly_operon_ns_4</string>
		<string>Rpoly_operon_ns_5</string>
		<string>Rpoly_operon_ns_6</string>
		<string>Rpoly_operon_ns_7</string>
		<string>Rpoly_operon_s</string>
		<string>Rpoly_reporter</string>
		<string>closed_Rpoly_prom_ns</string>
		<string>closed_Rpoly_prom_s</string>
		<string>deg_incom_mRNA_reporter</string>
		<string>deg_mRNA_reporter</string>
		<string>incom_mRNA_reporter</string>
		<string>mRNA</string>
		<string>mRNA_reporter</string>
		<string>mRNA_small</string>
		<string>open_Rpoly_prom_ns</string>
		<string>open_Rpoly_prom_s</string>
		<string>operon_ns</string>
		<string>operon_s</string>
		<string>stable_RNA</string>
		<string>v</string>
	</array>
	<key>ExecutableName</key>
	<string>~/People/Marco/Tipping Point/Bionet Files/+ genome (no plas div)</string>
	<key>Histogram</key>
	<array>
		<string>Rpoly</string>
		<string>Rpoly_operon_ns_1</string>
		<string>Rpoly_operon_ns_2</string>
		<string>Rpoly_operon_ns_3</string>
		<string>Rpoly_operon_ns_4</string>
		<string>Rpoly_operon_ns_5</string>
		<string>Rpoly_operon_ns_6</string>
		<string>Rpoly_operon_ns_7</string>
		<string>Rpoly_operon_s</string>
		<string>Rpoly_reporter</string>
		<string>closed_Rpoly_prom_ns</string>
		<string>closed_Rpoly_prom_reporter</string>
		<string>closed_Rpoly_prom_s</string>
		<string>deg_incom_mRNA_reporter</string>
		<string>deg_mRNA_reporter</string>
		<string>incom_mRNA_reporter</string>
		<string>mRNA</string>
		<string>mRNA_reporter</string>
		<string>mRNA_small</string>
		<string>open_Rpoly_prom_ns</string>
		<string>open_Rpoly_prom_reporter</string>
		<string>open_Rpoly_prom_s</string>
		<string>operon_ns</string>
		<string>operon_s</string>
		<string>plas</string>
		<string>stable_RNA</string>
		<string>v</string>
	</array>
	<key>HistogramOfSpecies</key>
	<string>YES</string>
	<key>Ranges</key>
	<dict>
		<key>v</key>
		<string>2000</string>
	</dict>
	<key>ReactionSequence</key>
	<string>NO</string>
	<key>Reactions</key>
	<array>
		<dict>
			<key>Backward</key>
			<string>k_off_Rpoly</string>
			<key>Forward</key>
			<string>k_on_Rpoly_prom_ns/(v/1000)</string>
			<key>From</key>
			<string>operon_ns + Rpoly</string>
			<key>To</key>
			<string>closed_Rpoly_prom_ns</string>
		</dict>
		<dict>
			<key>Forward</key>
			<string>k_isomerization</string>
			<key>From</key>
			<string>closed_Rpoly_prom_ns</string>
			<key>To</key>
			<string>open_Rpoly_prom_ns</string>
		</dict>
		<dict>
			<key>Forward</key>
			<string>k_prom_clearance</string>
			<key>From</key>
			<string>open_Rpoly_prom_ns</string>
			<key>To</key>
			<string>operon_ns + Rpoly_operon_ns_1</string>
		</dict>
		<dict>
			<key>Forward</key>
			<string>k_transcription_ns</string>
			<key>From</key>
			<string>Rpoly_operon_ns_1</string>
			<key>To</key>
			<string>Rpoly_operon_ns_2 + mRNA</string>
		</dict>
		<dict>
			<key>Forward</key>
			<string>k_transcription_ns</string>
			<key>From</key>
			<string>Rpoly_operon_ns_2</string>
			<key>To</key>
			<string>Rpoly_operon_ns_3 + mRNA</string>
		</dict>
		<dict>
			<key>Forward</key>
			<string>k_transcription_ns</string>
			<key>From</key>
			<string>Rpoly_operon_ns_3</string>
			<key>To</key>
			<string>Rpoly_operon_ns_4 + mRNA</string>
		</dict>
		<dict>
			<key>Forward</key>
			<string>k_transcription_ns</string>
			<key>From</key>
			<string>Rpoly_operon_ns_4</string>
			<key>To</key>
			<string>Rpoly_operon_ns_5 + mRNA</string>
		</dict>
		<dict>
			<key>Forward</key>
			<string>k_transcription_ns</string>
			<key>From</key>
			<string>Rpoly_operon_ns_5</string>
			<key>To</key>
			<string>Rpoly_operon_ns_6 + mRNA</string>
		</dict>
		<dict>
			<key>Forward</key>
			<string>k_transcription_ns</string>
			<key>From</key>
			<string>Rpoly_operon_ns_6</string>
			<key>To</key>
			<string>Rpoly_operon_ns_7 + mRNA</string>
		</dict>
		<dict>
			<key>Forward</key>
			<string>k_transcription_ns/0.871794871794871</string>
			<key>From</key>
			<string>Rpoly_operon_ns_7</string>
			<key>To</key>
			<string>Rpoly + mRNA_small</string>
		</dict>
		<dict>
			<key>Backward</key>
			<string>k_off_Rpoly</string>
			<key>Forward</key>
			<string>k_on_Rpoly_prom_s/(v/1000)</string>
			<key>From</key>
			<string>operon_s + Rpoly</string>
			<key>To</key>
			<string>closed_Rpoly_prom_s</string>
		</dict>
		<dict>
			<key>Forward</key>
			<string>k_isomerization</string>
			<key>From</key>
			<string>closed_Rpoly_prom_s</string>
			<key>To</key>
			<string>open_Rpoly_prom_s</string>
		</dict>
		<dict>
			<key>Forward</key>
			<string>k_prom_clearance</string>
			<key>From</key>
			<string>open_Rpoly_prom_s</string>
			<key>To</key>
			<string>operon_s + Rpoly_operon_s</string>
		</dict>
		<dict>
			<key>Forward</key>
			<string>k_transcription_s</string>
			<key>From</key>
			<string>Rpoly_operon_s</string>
			<key>To</key>
			<string>Rpoly + stable_RNA</string>
		</dict>
		<dict>
			<key>Forward</key>
			<string>k_cell_div</string>
			<key>From</key>
			<string>v</string>
			<key>To</key>
			<string>2v</string>
		</dict>
		<dict>
			<key>Forward</key>
			<string>k_rep_operon_ns</string>
			<key>To</key>
			<string>operon_ns</string>
		</dict>
		<dict>
			<key>Forward</key>
			<string>k_rep_operon_s</string>
			<key>To</key>
			<string>operon_s</string>
		</dict>
		<dict>
			<key>Forward</key>
			<string>k_rep_Rpoly</string>
			<key>To</key>
			<string>Rpoly</string>
		</dict>
		<dict>
			<key>Backward</key>
			<string>k_off_Rpoly</string>
			<key>Forward</key>
			<string>k_on_Rpoly_prom_reporter/(v/1000)</string>
			<key>From</key>
			<string>plas + Rpoly</string>
			<key>To</key>
			<string>closed_Rpoly_prom_reporter</string>
		</dict>
		<dict>
			<key>Forward</key>
			<string>k_isomerization</string>
			<key>From</key>
			<string>closed_Rpoly_prom_reporter</string>
			<key>To</key>
			<string>open_Rpoly_prom_reporter</string>
		</dict>
		<dict>
			<key>Forward</key>
			<string>k_prom_clearance</string>
			<key>From</key>
			<string>open_Rpoly_prom_reporter</string>
			<key>To</key>
			<string>plas + Rpoly_reporter + incom_mRNA_reporter</string>
		</dict>
		<dict>
			<key>Forward</key>
			<string>k_transcription_reporter</string>
			<key>From</key>
			<string>Rpoly_reporter</string>
			<key>To</key>
			<string>Rpoly + mRNA_reporter</string>
		</dict>
		<dict>
			<key>Forward</key>
			<string>k_transcription_reporter</string>
			<key>From</key>
			<string>incom_mRNA_reporter</string>
		</dict>
		<dict>
			<key>Forward</key>
			<string>k_deg_mRNA_reporter</string>
			<key>From</key>
			<string>mRNA_reporter</string>
			<key>To</key>
			<string>deg_mRNA_reporter</string>
		</dict>
		<dict>
			<key>Forward</key>
			<string>k_deg_mRNA_reporter</string>
			<key>From</key>
			<string>incom_mRNA_reporter</string>
			<key>To</key>
			<string>deg_incom_mRNA_reporter</string>
		</dict>
		<dict>
			<key>Forward</key>
			<string>incom_mRNA_reporter*k_deg_mRNA_reporter/Rpoly_reporter</string>
			<key>From</key>
			<string>Rpoly_reporter</string>
			<key>To</key>
			<string>Rpoly</string>
		</dict>
	</array>
	<key>RunTimeInfo</key>
	<string>NO</string>
	<key>Save</key>
	<array>
		<string>Rpoly</string>
		<string>Rpoly_operon_ns_1</string>
		<string>Rpoly_operon_ns_2</string>
		<string>Rpoly_operon_ns_3</string>
		<string>Rpoly_operon_ns_4</string>
		<string>Rpoly_operon_ns_5</string>
		<string>Rpoly_operon_ns_6</string>
		<string>Rpoly_operon_ns_7</string>
		<string>Rpoly_operon_s</string>
		<string>Rpoly_reporter</string>
		<string>closed_Rpoly_prom_ns</string>
		<string>closed_Rpoly_prom_reporter</string>
		<string>closed_Rpoly_prom_s</string>
		<string>deg_incom_mRNA_reporter</string>
		<string>deg_mRNA_reporter</string>
		<string>incom_mRNA_reporter</string>
		<string>mRNA</string>
		<string>mRNA_reporter</string>
		<string>mRNA_small</string>
		<string>open_Rpoly_prom_ns</string>
		<string>open_Rpoly_prom_reporter</string>
		<string>open_Rpoly_prom_s</string>
		<string>operon_ns</string>
		<string>operon_s</string>
		<string>plas</string>
		<string>stable_RNA</string>
		<string>v</string>
	</array>
	<key>StartTime</key>
	<real>0.0</real>
	<key>Trial</key>
	<dict>
		<key>Constants</key>
		<dict/>
		<key>DT</key>
		<string>0.01</string>
		<key>Species</key>
		<dict/>
		<key>Until</key>
		<string>10.0</string>
	</dict>
</dict>
</plist>
