# Supplementary material for: Increasing the efficiency of bacterial transcription simulations: When to exclude the genome without loss of accuracy
Source: BMC Bioinformatics. 2008 Sep 12;9:373. doi: 10.1186/1471-2105-9-373 (PMC2543029; doi:10.1186/1471-2105-9-373)
Supplement: Additional file 2 — MATLAB user interface. Files used to create the MATLAB user interface, allowing the user to enter four parameters (plasmid copy number, gene length, mRNA half-life, and bacterial cell doubling time), and get back the k_on rate above which excluding the genome will make less than a five percent difference in the simulated transcription levels of the plasmid-borne gene of interest. The ZIP file extracts to a directory containing three files that should be placed in the directory where the user interface will be used; the interface may be executed by opening MATLAB and running the script kon_gui.m. [file 1471-2105-9-373-S2.zip]

Archive with 7 entries (6 files):
- ka.mat
- __MACOSX/
- __MACOSX/._ka.mat
- Kon_gui.fig
- __MACOSX/._Kon_gui.fig
- kon_gui.m
- __MACOSX/._kon_gui.m
