# Supplementary material for: Increasing the efficiency of bacterial transcription simulations: When to exclude the genome without loss of accuracy
Source: BMC Bioinformatics. 2008 Sep 12;9:373. doi: 10.1186/1471-2105-9-373 (PMC2543029; doi:10.1186/1471-2105-9-373)
Supplement: Additional file 2 — MATLAB user interface. Files used to create the MATLAB user interface, allowing the user to enter four parameters (plasmid copy number, gene length, mRNA half-life, and bacterial cell doubling time), and get back the k_on rate above which excluding the genome will make less than a five percent difference in the simulated transcription levels of the plasmid-borne gene of interest. The ZIP file extracts to a directory containing three files that should be placed in the directory where the user interface will be used; the interface may be executed by opening MATLAB and running the script kon_gui.m. [file 1471-2105-9-373-S2.zip › kon_gui.m]

function varargout = Kon_gui(varargin)
%KON_GUI M-file for Kon_gui.fig
%      KON_GUI, by itself, creates a new KON_GUI or raises the existing
%      singleton*.
%
%      H = KON_GUI returns the handle to a new KON_GUI or the handle to
%      the existing singleton*.
%
%      KON_GUI('Property','Value',...) creates a new KON_GUI using the
%      given property value pairs. Unrecognized properties are passed via
%      varargin to Kon_gui_OpeningFcn.  This calling syntax produces a
%      warning when there is an existing singleton*.
%
%      KON_GUI('CALLBACK') and KON_GUI('CALLBACK',hObject,...) call the
%      local function named CALLBACK in KON_GUI.M with the given input
%      arguments.
%
%      *See GUI Options on GUIDE's Tools menu.  Choose "GUI allows only one
%      instance to run (singleton)".
%
% See also: GUIDE, GUIDATA, GUIHANDLES

% Edit the above text to modify the response to help Kon_gui

% Last Modified by GUIDE v2.5 12-May-2008 14:41:09

% Begin initialization code - DO NOT EDIT

gui_Singleton = 1;
gui_State = struct('gui_Name',       mfilename, ...
                   'gui_Singleton',  gui_Singleton, ...
                   'gui_OpeningFcn', @Kon_gui_OpeningFcn, ...
                   'gui_OutputFcn',  @Kon_gui_OutputFcn, ...
                   'gui_LayoutFcn',  [], ...
                   'gui_Callback',   []);
if nargin && ischar(varargin{1})
   gui_State.gui_Callback = str2func(varargin{1});
end

if nargout
    [varargout{1:nargout}] = gui_mainfcn(gui_State, varargin{:});
else
    gui_mainfcn(gui_State, varargin{:});
end
end
% End initialization code - DO NOT EDIT


% --- Executes just before Kon_gui is made visible.
function Kon_gui_OpeningFcn(hObject, eventdata, handles, varargin)
% This function has no output args, see OutputFcn.
% hObject    handle to figure
% eventdata  reserved - to be defined in a future version of MATLAB
% handles    structure with handles and user data (see GUIDATA)
% varargin   unrecognized PropertyName/PropertyValue pairs from the
%            command line (see VARARGIN)
% Choose default command line output for Kon_gui
handles.ml=0;
handles.gl=0;
handles.pc=0;
handles.dt=0;
handles.output = hObject;

% Update handles structure
guidata(hObject, handles);
end


% UIWAIT makes Kon_gui wait for user response (see UIRESUME)
% uiwait(handles.figure1);


% --- Outputs from this function are returned to the command line.
function varargout = Kon_gui_OutputFcn(hObject, eventdata, handles)
% varargout  cell array for returning output args (see VARARGOUT);
% hObject    handle to figure
% eventdata  reserved - to be defined in a future version of MATLAB
% handles    structure with handles and user data (see GUIDATA)

% Get default command line output from handles structure
varargout{1} = handles.output;
end


function edit1_Callback(hObject, eventdata, handles)
% hObject    handle to edit1 (see GCBO)
% eventdata  reserved - to be defined in a future version of MATLAB
% handles    structure with handles and user data (see GUIDATA)
handles.dt=0;
dt = str2double(get(hObject,'string'));
if isnan(dt)
 errordlg('You must enter a numeric value','Bad Input','modal');
 
elseif ((dt<24)||(dt>100))
 errordlg('You must enter a numeric value between 24 and 100','Bad Input','modal');
else
    handles.dt=dt;
    guidata(hObject, handles);
    
end
 return;
% Hints: get(hObject,'String') returns contents of edit1 as text
%        str2double(get(hObject,'String')) returns contents of edit1 as a double
end

% --- Executes during object creation, after setting all properties.
function edit1_CreateFcn(hObject, eventdata, handles)
% hObject    handle to edit1 (see GCBO)
% eventdata  reserved - to be defined in a future version of MATLAB
% handles    empty - handles not created until after all CreateFcns called

% Hint: edit controls usually have a white background on Windows.
%       See ISPC and COMPUTER.
if ispc && isequal(get(hObject,'BackgroundColor'), get(0,'defaultUicontrolBackgroundColor'))
    set(hObject,'BackgroundColor','white');
end
end


function edit2_Callback(hObject, eventdata, handles)
% hObject    handle to edit2 (see GCBO)
% eventdata  reserved - to be defined in a future version of MATLAB
% handles    structure with handles and user data (see GUIDATA)
handles.gl=0;
gl = str2double(get(hObject,'string'));
if isnan(gl)
 errordlg('You must enter a numeric value','Bad Input','modal');
elseif ((gl<10)||(gl>10000))
 errordlg('You must enter a numeric value between 10 and 10000','Bad Input','modal');
 else
    handles.gl=gl;
    guidata(hObject, handles);
end
 return;
% Hints: get(hObject,'String') returns contents of edit2 as text
%        str2double(get(hObject,'String')) returns contents of edit2 as a double
end

% --- Executes during object creation, after setting all properties.
function edit2_CreateFcn(hObject, eventdata, handles)
% hObject    handle to edit2 (see GCBO)
% eventdata  reserved - to be defined in a future version of MATLAB
% handles    empty - handles not created until after all CreateFcns called

% Hint: edit controls usually have a white background on Windows.
%       See ISPC and COMPUTER.
if ispc && isequal(get(hObject,'BackgroundColor'), get(0,'defaultUicontrolBackgroundColor'))
    set(hObject,'BackgroundColor','white');
end
end


function edit3_Callback(hObject, eventdata, handles)
% hObject    handle to edit3 (see GCBO)
% eventdata  reserved - to be defined in a future version of MATLAB
% handles    structure with handles and user data (see GUIDATA)

handles.ml=0;

ml = str2double(get(hObject,'string'));
if isnan(ml)
 errordlg('You must enter a numeric value','Bad Input','modal');
elseif ((ml<2)||(ml>16))
 errordlg('You must enter a numeric value between 2 and 16','Bad Input','modal');
else
 %   errordlg('You must enter a numeric ','Bad Input','modal');
   handles.ml=ml;
guidata(hObject, handles);
end
 return;
% Hints: get(hObject,'String') returns contents of edit3 as text
%        str2double(get(hObject,'String')) returns contents of edit3 as a double
end

% --- Executes during object creation, after setting all properties.
function edit3_CreateFcn(hObject, eventdata, handles)
% hObject    handle to edit3 (see GCBO)
% eventdata  reserved - to be defined in a future version of MATLAB
% handles    empty - handles not created until after all CreateFcns called

% Hint: edit controls usually have a white background on Windows.
%       See ISPC and COMPUTER.
if ispc && isequal(get(hObject,'BackgroundColor'), get(0,'defaultUicontrolBackgroundColor'))
    set(hObject,'BackgroundColor','white');
end
end


function edit4_Callback(hObject, eventdata, handles)
% hObject    handle to edit4 (see GCBO)
% eventdata  reserved - to be defined in a future version of MATLAB
% handles    structure with handles and user data (see GUIDATA)
handles.pc=0;
pc = str2double(get(hObject,'string'));
if isnan(pc)
 errordlg('You must enter a numeric value','Bad Input','modal');
elseif ((pc<1)||(pc>1000))
 errordlg('You must enter a numeric value between 1 and 1000','Bad Input','modal');
 else
    handles.pc=pc;
    guidata(hObject, handles);
end
 return;
% Hints: get(hObject,'String') returns contents of edit4 as text
%        str2double(get(hObject,'String')) returns contents of edit4 as a double
end

% --- Executes during object creation, after setting all properties.
function edit4_CreateFcn(hObject, eventdata, handles)
% hObject    handle to edit4 (see GCBO)
% eventdata  reserved - to be defined in a future version of MATLAB
% handles    empty - handles not created until after all CreateFcns called

% Hint: edit controls usually have a white background on Windows.
%       See ISPC and COMPUTER.
if ispc && isequal(get(hObject,'BackgroundColor'), get(0,'defaultUicontrolBackgroundColor'))
    set(hObject,'BackgroundColor','white');
end
end

% --- Executes during object creation, after setting all properties.
function text9_CreateFcn(hObject, eventdata, handles)
% hObject    handle to text9 (see GCBO)
% eventdata  reserved - to be defined in a future version of MATLAB
% handles    empty - handles not created until after all CreateFcns called
handles.dishandle=hObject;
guidata(hObject, handles);
end

% --- Executes on button press in pushbutton1.
function pushbutton1_Callback(hObject, eventdata, handles)
% hObject    handle to pushbutton1 (see GCBO)
% eventdata  reserved - to be defined in a future version of MATLAB
% handles    structure with handles and user data (see GUIDATA)

if ~(handles.ml>0)
 errordlg('You must enter the mRNA half life','Bad Input','modal');
 return;
end
if ~(handles.gl>0)
 errordlg('You must enter the gene length','Bad Input','modal');
 return;
end
if ~(handles.pc>0)
 errordlg('You must enter the plasmid copy number','Bad Input','modal');
 return;
end
if ~(handles.dt>0)
 errordlg('You must enter the doubling time','Bad Input','modal');
 return;
end
set(handles.dishandle,'String','starting...');
dpath='ka.mat';
interkon(dpath,handles.ml,handles.gl,handles.pc,handles.dt,handles);
end


% --- Executes during object creation, after setting all properties.
function pushbutton1_CreateFcn(hObject, eventdata, handles)
% hObject    handle to pushbutton1 (see GCBO)
% eventdata  reserved - to be defined in a future version of MATLAB
% handles    empty - handles not created until after all CreateFcns called

end

% --- If Enable == 'on', executes on mouse press in 5 pixel border.
% --- Otherwise, executes on mouse press in 5 pixel border or over pushbutton1.
function pushbutton1_ButtonDownFcn(hObject, eventdata, handles)
% hObject    handle to pushbutton1 (see GCBO)
% eventdata  reserved - to be defined in a future version of MATLAB
% handles    structure with handles and user data (see GUIDATA)
end


% calculate the corresponding value with four input

function kon=interkon(dpath,mh,gl,pc,dt,handles)

kon2=load(dpath);
kon=kon2.ka;


p1=[1:16]; %mRNA half-life 15
p2=[10:10:90,100:100:900,1000:1000:10000]; %gene length 28
p3=[1:9,10:10:90,100:100:1000]; %plasmid number 28
p4=[100,60,40,30,24]; %doubling time

p1p(1)=0;
p1p(2)=0;
p2p(1)=0;
p2p(2)=0;
p3p(1)=0;
p3p(2)=0;
p4p(1)=0;
p4p(2)=0;

for i=1:15
    if mh==p1(i)
        p1p(1)=i;
        p1p(2)=i;
        break;
    elseif mh==p1(i+1);
            p1p(1)=i+1;
            p1p(2)=i+1;
            break;
    elseif mh>p1(i) && mh<p1(i+1)
            p1p(1)=i;
            p1p(2)=i+1;
            break;
    end
end
%display(p1p);
  
for i=1:27
    
    if gl==p2(i)
        p2p(1)=i;
        p2p(2)=i;
        display(i);
        break;
    elseif gl==p2(i+1);
            p2p(1)=i+1;
            p2p(2)=i+1;
            break;
    elseif gl>p2(i) && mh<p2(i+1)
            p2p(1)=i;
            p2p(2)=i+1;
            break;
    end
end
%display(p2p);

for i=1:27
    if pc==p3(i)
        p3p(1)=i;
        p3p(2)=i;
        break;
    elseif pc==p3(i+1);
            p3p(1)=i+1;
            p3p(2)=i+1;
            break;
    elseif pc>p3(i) && pc<p3(i+1)
            p3p(1)=i;
            p3p(2)=i+1;
            break;
    end
end
%display(p3p);       
for i=1:4
    if dt==p4(i)
        p4p(1)=i;
        p4p(2)=i;
        break;
    elseif dt==p4(i+1);
            p4p(1)=i+1;
            p4p(2)=i+1;
            break;
    elseif dt<p4(i) && dt>p4(i+1)
            p4p(1)=i;
            p4p(2)=i+1;
            break;
    end
end

%display(p4p);

np=zeros(16,5);
fn=1;

for i=1:2
    for j=1:2
        for k=1:2
            for l=1:2
              np(fn,5)=kon(p1p(i),p2p(j),p3p(k),p4p(l));
              np(fn,1)=p1(p1p(i));
              np(fn,2)=p2(p2p(j));
              np(fn,3)=p3(p3p(k));
              np(fn,4)=p4(p4p(l));
              fn=fn+1;
            end
        end
    end
end


kon = fminsearch(@dfun, kon(p1p(1),p2p(j),p3p(k),p4p(l)));

function dis=dfun(p)

    

dis=0;
for i=1:16
    dis=dis+sqrt(abs((p-np(i,5))^2*10000000^2+(mh-np(i,1))^2*100 +(gl-np(i,2))^2+(pc-np(i,3))^2+(dt-np(i,4))^2));
    
end
set(handles.dishandle,'String',num2str(p));

end
end
